# Supplementary material for: Two-Port “Dry Vitrectomy” as a New Surgical Technique for Rhegmatogenous Retinal Detachment: Focus on Macula-on Results
Source: Diagnostics (Basel). 2023 Mar 30;13(7):1301. doi: 10.3390/diagnostics13071301 (PMC10093090; doi:10.3390/diagnostics13071301)
Supplement: Supplementary file 1 [file diagnostics-13-01301-s001.zip]

Archive with 1 entries (1 files):
- minivit.mov
